# Supplementary material for: Private sector tuberculosis prevention in the US: Characteristics associated with interferon-gamma release assay or tuberculin skin testing
Source: PLoS One. 2018 Mar 28;13(3):e0193432. doi: 10.1371/journal.pone.0193432 (PMC5873986; doi:10.1371/journal.pone.0193432)
Supplement: S1 File — This Excel file contains the specific diagnosis and procedure codes used to identify Tuberculin Skin Testing and Interferon Gamma Release Assay testing. (XLS) [file pone.0193432.s001.xls]

## Sheet: TST & IGRA Identification 
Supplemental File 1: Codes and Logic Used to Identify TST and IGRA Testing
Code Type	Code	Description	Interpreted As
CPT Code	86580	SKIN TEST; TUBERCULOSIS, INTRADERMAL	TST
CPT Code	86585	SKIN TEST; TUBERCULOSIS, TINE TEST	TST
CPT Code	86480	TB CELL MEDIATED ANTIGN RESPNSE GAMMA INTERFER	IGRA - QFT
CPT Code	0010T	TB CELL MEDIATED ANTIGN RESPNSE GAMMA INTERFER	IGRA - QFT
CPT Code	86481	TB ANTIGEN RESPONSE GAMMA INTERFERON T-CELL SUSP	IGRA - T-Spot
ICD-9-CM Code	V74.1	SPECIAL SCREENING EXAMINATION FOR PULMONARY TUBERCULOSIS, INCLUDING DIAGNOSTIC SKIN TESTING	Presumptive TST if codes above or below are not present within ±3 days
CPT Code	71010	RADIOLOGIC EXAM, CHEST; SINGLE VIEW, FRONTAL	Chest Imaging - If this code is present within ±3 days of the ICD-9-CM code V74.1, the ICD-9-CM code is not counted as a presumptive TST
CPT Code	71015	RADIOLOGIC EXAM, CHEST; STEREO, FRONTAL	Chest Imaging - If this code is present within ±3 days of the ICD-9-CM code V74.1, the ICD-9-CM code is not counted as a presumptive TST
CPT Code	71020	RADEX CH 2 VIEWS FRNT&LAT	Chest Imaging - If this code is present within ±3 days of the ICD-9-CM code V74.1, the ICD-9-CM code is not counted as a presumptive TST
CPT Code	71021	RADEX CH 2 VIEWS FRNT&LAT APICAL LORDOTIC PX	Chest Imaging - If this code is present within ±3 days of the ICD-9-CM code V74.1, the ICD-9-CM code is not counted as a presumptive TST
CPT Code	71022	RADEX CH 2 VIEWS FRNT&LAT OBLQ PRJCJ	Chest Imaging - If this code is present within ±3 days of the ICD-9-CM code V74.1, the ICD-9-CM code is not counted as a presumptive TST
CPT Code	71023	RADEX CH 2 VIEWS FRNT&LAT FLUOR	Chest Imaging - If this code is present within ±3 days of the ICD-9-CM code V74.1, the ICD-9-CM code is not counted as a presumptive TST
CPT Code	71030	RADEX CH COMPL MINIMUM 4 VIEWS	Chest Imaging - If this code is present within ±3 days of the ICD-9-CM code V74.1, the ICD-9-CM code is not counted as a presumptive TST
CPT Code	71034	RADEX CH COMPL MINIMUM 4 VIEWS W/FLUOR	Chest Imaging - If this code is present within ±3 days of the ICD-9-CM code V74.1, the ICD-9-CM code is not counted as a presumptive TST
CPT Code	71035	RADIOLOGIC EXAM, CHEST, SPECIAL VIEWS	Chest Imaging - If this code is present within ±3 days of the ICD-9-CM code V74.1, the ICD-9-CM code is not counted as a presumptive TST
CPT Code	71040	BRONCHOGRAPHY, UNILAT, RADIOLOGICAL S & I	Chest Imaging - If this code is present within ±3 days of the ICD-9-CM code V74.1, the ICD-9-CM code is not counted as a presumptive TST
CPT Code	71060	BRONCHOGRAPHY, BILAT, RADIOLOGICAL S & I	Chest Imaging - If this code is present within ±3 days of the ICD-9-CM code V74.1, the ICD-9-CM code is not counted as a presumptive TST
CPT Code	71100	RADEX RIBS UNI 2 VIEWS	Chest Imaging - If this code is present within ±3 days of the ICD-9-CM code V74.1, the ICD-9-CM code is not counted as a presumptive TST
CPT Code	71101	RADEX RIBS UNI W/POSTEROANT CH MINIMUM 3 VIEWS	Chest Imaging - If this code is present within ±3 days of the ICD-9-CM code V74.1, the ICD-9-CM code is not counted as a presumptive TST
CPT Code	71110	RADEX RIBS BI 3 VIEWS	Chest Imaging - If this code is present within ±3 days of the ICD-9-CM code V74.1, the ICD-9-CM code is not counted as a presumptive TST
CPT Code	71111	RADEX RIBS BI W/POSTEROANT CH MINIMUM 4 VIEWS	Chest Imaging - If this code is present within ±3 days of the ICD-9-CM code V74.1, the ICD-9-CM code is not counted as a presumptive TST
CPT Code	71120	RADEX STERNUM MINIMUM 2 VIEWS	Chest Imaging - If this code is present within ±3 days of the ICD-9-CM code V74.1, the ICD-9-CM code is not counted as a presumptive TST
CPT Code	71130	RADEX STRNCLAV JT/JTS MINIMUM 3 VIEWS	Chest Imaging - If this code is present within ±3 days of the ICD-9-CM code V74.1, the ICD-9-CM code is not counted as a presumptive TST
CPT Code	71250	CT SCAN, THORAX; W/O CONTRAST MATL	Chest Imaging - If this code is present within ±3 days of the ICD-9-CM code V74.1, the ICD-9-CM code is not counted as a presumptive TST
CPT Code	71260	CT SCAN, THORAX; W/ CONTRAST MATL(S)	Chest Imaging - If this code is present within ±3 days of the ICD-9-CM code V74.1, the ICD-9-CM code is not counted as a presumptive TST
CPT Code	71270	CT SCAN, THORAX; W/O CONTRAST, THEN W/ CONTRAST & FURTHER SECTIONS	Chest Imaging - If this code is present within ±3 days of the ICD-9-CM code V74.1, the ICD-9-CM code is not counted as a presumptive TST
CPT Code	71275	CT ANGIOGRAPHY CHEST W/CONTRAST/NONCONTRAST	Chest Imaging - If this code is present within ±3 days of the ICD-9-CM code V74.1, the ICD-9-CM code is not counted as a presumptive TST
CPT Code	71550	MRI, CHEST; W/O CONTRAST MATL(S)	Chest Imaging - If this code is present within ±3 days of the ICD-9-CM code V74.1, the ICD-9-CM code is not counted as a presumptive TST
CPT Code	71551	MRI, CHEST; W/ CONTRAST MATL(S)	Chest Imaging - If this code is present within ±3 days of the ICD-9-CM code V74.1, the ICD-9-CM code is not counted as a presumptive TST
CPT Code	71552	MRI CH C-/C+	Chest Imaging - If this code is present within ±3 days of the ICD-9-CM code V74.1, the ICD-9-CM code is not counted as a presumptive TST
CPT Code	71555	MRA, CHEST (EXCLUDE MYOCARDIUM), W/WO CONTRAST MATL(S)	Chest Imaging - If this code is present within ±3 days of the ICD-9-CM code V74.1, the ICD-9-CM code is not counted as a presumptive TST
CPT Code	76499	UNLISTED DX RADIOGRAPHIC PROCEDURE	Potential Chest Imaging - If this code is present within ±3 days of the ICD-9-CM code V74.1, the ICD-9-CM code is not counted as a presumptive TST
CPT Code	87116	CULTURE TUBERCLE/OTH ACID-FAST BACILLI ANY ISOL	Culture - If this code is present within ±3 days of the ICD-9-CM code V74.1, the ICD-9-CM code is not counted as a presumptive TST
CPT Code	87118	CULTURE, MYCOBACTERIAL, DEFINITIVE ID, EA ISOLATE	Culture - If this code is present within ±3 days of the ICD-9-CM code V74.1, the ICD-9-CM code is not counted as a presumptive TST
CPT Code	87143	CULTURE TYPING GAS/HIGH PRES LIQ CHROMATOGRAPHY	Culture - If this code is present within ±3 days of the ICD-9-CM code V74.1, the ICD-9-CM code is not counted as a presumptive TST
CPT Code	87149	CULTURE, TYPING; ID BY NUCLEIC ACID PROBE	Culture - If this code is present within ±3 days of the ICD-9-CM code V74.1, the ICD-9-CM code is not counted as a presumptive TST
CPT Code	87150	CULTYP NUC ACID AMP PRB CULT/ISOLATE EA ORGNISM	Culture - If this code is present within ±3 days of the ICD-9-CM code V74.1, the ICD-9-CM code is not counted as a presumptive TST
CPT Code	87153	CULTYP NUCLEIC ACID SEQUENCING METH EA ISOLATE	Culture - If this code is present within ±3 days of the ICD-9-CM code V74.1, the ICD-9-CM code is not counted as a presumptive TST
CPT Code	87158	CULTURE, TYPING; OTHER METHODS	Culture - If this code is present within ±3 days of the ICD-9-CM code V74.1, the ICD-9-CM code is not counted as a presumptive TST
CPT Code	87181	SUSCEPTIBILITY STUDIES, ANTIMICROBIAL AGENT; AGAR DILUTION METHOD, PER AGENT	Susceptibility Study - If this code is present within ±3 days of the ICD-9-CM code V74.1, the ICD-9-CM code is not counted as a presumptive TST
CPT Code	87184	SUSCEPTIBILITY STUDIES, ANTIMICROBIAL AGENT; DISK METHOD, PER PLATE (12 OR FEWER AGENTS)	Susceptibility Study - If this code is present within ±3 days of the ICD-9-CM code V74.1, the ICD-9-CM code is not counted as a presumptive TST
CPT Code	87185	SUSCEPTIBILITY STUDIES, ANTIMICROBIAL AGENT; ENZYME DETECTION, PER ENZYME	Susceptibility Study - If this code is present within ±3 days of the ICD-9-CM code V74.1, the ICD-9-CM code is not counted as a presumptive TST
CPT Code	87186	SC ANTMCRB MICRODIL/AGAR EA MULTI-ANTMCRB PLATE	Susceptibility Study - If this code is present within ±3 days of the ICD-9-CM code V74.1, the ICD-9-CM code is not counted as a presumptive TST
CPT Code	87187	SUSCEPTIBILITY STUDIES, ANTIMICROB AGENT; MICRODILUT/AGAR DILUT, MINIMUM LETHAL CONCENTRATN, EA PLAT	Susceptibility Study - If this code is present within ±3 days of the ICD-9-CM code V74.1, the ICD-9-CM code is not counted as a presumptive TST
CPT Code	87188	SC STD ANTMCRB AGT MACROBROTH DIL METH EA AGT	Susceptibility Study - If this code is present within ±3 days of the ICD-9-CM code V74.1, the ICD-9-CM code is not counted as a presumptive TST
CPT Code	87190	SUSCEPTIBILITY STUDIES, ANTIMICROB AGENT; MYCOBACTERIA, PROPORTION METHOD, EA AGENT	Susceptibility Study - If this code is present within ±3 days of the ICD-9-CM code V74.1, the ICD-9-CM code is not counted as a presumptive TST
CPT Code	87550	INFECTIOUS AGENT, NUCLEIC ACID (DNA/RNA); MYCOBACTERIA SPECIES, DIRECT PROBE	Infectious Agent Detection - If this code is present within ±3 days of the ICD-9-CM code V74.1, the ICD-9-CM code is not counted as a presumptive TST
CPT Code	87551	INFECTIOUS AGENT, NUCLEIC ACID (DNA/RNA); MYCOBACTERIA SPECIES, AMPLIFIED PROBE	Infectious Agent Detection - If this code is present within ±3 days of the ICD-9-CM code V74.1, the ICD-9-CM code is not counted as a presumptive TST
CPT Code	87552	INFECTIOUS AGENT, NUCLEIC ACID (DNA/RNA); MYCOBACTERIA SPECIES, QUANTIFICATION	Infectious Agent Detection - If this code is present within ±3 days of the ICD-9-CM code V74.1, the ICD-9-CM code is not counted as a presumptive TST
CPT Code	87555	INFECTIOUS AGENT, NUCLEIC ACID (DNA/RNA); MYCOBACTERIA TB, DIRECT PROBE	Infectious Agent Detection - If this code is present within ±3 days of the ICD-9-CM code V74.1, the ICD-9-CM code is not counted as a presumptive TST
CPT Code	87556	INFECTIOUS AGENT, NUCLEIC ACID (DNA/RNA); MYCOBACTERIA TB, AMPLIFIED PROBE	Infectious Agent Detection - If this code is present within ±3 days of the ICD-9-CM code V74.1, the ICD-9-CM code is not counted as a presumptive TST
CPT Code	87557	INFECTIOUS AGENT, NUCLEIC ACID (DNA/RNA); MYCOBACTERIA TB, QUANTIFICATION	Infectious Agent Detection - If this code is present within ±3 days of the ICD-9-CM code V74.1, the ICD-9-CM code is not counted as a presumptive TST
CPT Code	87798	INFECTIOUS AGENT, NUCLEIC ACID (DNA/RNA), NOS; AMPLIFIED PROBE TECHNIQUE, EA ORGANISM	Infectious Agent Detection - If this code is present within ±3 days of the ICD-9-CM code V74.1, the ICD-9-CM code is not counted as a presumptive TST
CPT Code	87799	INFECTIOUS AGENT, NUCLEIC ACID (DNA/RNA), NOS; QUANTIFICATION, EA ORGANISM	Infectious Agent Detection - If this code is present within ±3 days of the ICD-9-CM code V74.1, the ICD-9-CM code is not counted as a presumptive TST
